# Supplementary material for: Self‐Assembly Behavior of Monodisperse PEG Amphiphiles Bearing Hydrophobic Units with Distinct Molecular Shapes in Water
Source: ChemistryOpen. 2026 Apr 20;15(5):e70214. doi: 10.1002/open.70214 (PMC13096572; doi:10.1002/open.70214)
Supplement: Supplementary file 1 — Supplementary Material [file OPEN-15-e70214-s001.zip]

Archive with 2 entries (2 files):
- open70214-sup-0001-SuppData-S1.mov
- open70214-sup-0002-SuppData-S2.pdf
